# Supplementary material for: PromoterAtlas: decoding regulatory sequences across Gammaproteobacteria using a transformer model
Source: Nat Commun. 2026 May 15;17:6451. doi: 10.1038/s41467-026-72837-3 (PMC13377108; doi:10.1038/s41467-026-72837-3)
Supplement: Supplementary file 3 — Supplementary Data 1 [file 41467_2026_72837_MOESM3_ESM.csv]

Architecture	Train Dataset	Test Dataset	N	Pearson r	95% CI	MSE	MAE	Low Expr r	Low N	Med Expr r	Med N	High Expr r	High N
promoteratlas	lafleur3a	LaFleur-3a	540	0.9242	[0.904, 0.941]	0.0995	0.2206	0.8988	180	0.4178	180	0.0014	180
promoteratlas	lafleur3a	Urtecho-3c	1091	0.6666	[0.634, 0.697]	2.0795	1.3444	0.479	364	0.1793	363	0.0315	364
promoteratlas	lafleur3a	Hossain-3d	435	0.6825	[0.636, 0.726]	13.6135	3.338	0.0346	145	0.3248	145	0.2966	145
promoteratlas	lafleur3a	Yu-S3	150	0.7558	[0.679, 0.818]	0.5447	0.5233	0.636	50	0.1939	50	0.1562	50
promoteratlas	urtecho3c	LaFleur-3a	540	0.8373	[0.809, 0.862]	0.6032	0.6378	0.7352	180	0.1869	180	0.0825	180
promoteratlas	urtecho3c	Urtecho-3c	1091	0.9807	[0.977, 0.984]	0.0743	0.1955	0.969	364	0.5552	363	0.0721	364
promoteratlas	urtecho3c	Hossain-3d	435	0.6549	[0.605, 0.702]	16.6057	3.8206	-0.0309	145	0.3493	145	0.2408	145
promoteratlas	urtecho3c	Yu-S3	150	0.8335	[0.755, 0.884]	1.1162	0.9257	0.7915	50	0.1802	50	-0.0939	50
promoteratlas	hossain3d	LaFleur-3a	540	0.8475	[0.817, 0.874]	19.6316	4.375	0.8091	180	0.117	180	0.0879	180
promoteratlas	hossain3d	Urtecho-3c	1091	0.6205	[0.587, 0.652]	23.5039	4.6857	0.5299	364	0.1712	363	0.0634	364
promoteratlas	hossain3d	Hossain-3d	435	0.8193	[0.784, 0.849]	1.1898	0.8416	0.1841	145	0.3843	145	0.5996	145
promoteratlas	hossain3d	Yu-S3	150	0.7232	[0.616, 0.806]	11.2608	3.2801	0.6354	50	0.2678	50	0.1531	50
promoteratlas	yuS3	LaFleur-3a	540	0.7794	[0.742, 0.811]	0.4072	0.4993	0.7783	180	0.1509	180	-0.0595	180
promoteratlas	yuS3	Urtecho-3c	1091	0.2841	[0.219, 0.347]	1.9136	1.2042	0.2905	364	-0.1369	363	0.06	364
promoteratlas	yuS3	Hossain-3d	435	0.5587	[0.496, 0.617]	14.9134	3.5168	0.0106	145	0.3277	145	0.123	145
promoteratlas	yuS3	Yu-S3	150	0.898	[0.845, 0.930]	0.1957	0.3541	0.8908	50	0.2548	50	0.1261	50
simple	lafleur3a	LaFleur-3a	540	0.916	[0.895, 0.934]	0.1095	0.2383	0.8995	180	0.4307	180	0.0453	180
simple	lafleur3a	Urtecho-3c	1091	0.6184	[0.590, 0.645]	3.1829	1.6491	0.4658	364	0.1996	363	0.0842	364
simple	lafleur3a	Hossain-3d	435	0.6021	[0.549, 0.653]	10.0245	2.7797	-0.0675	145	0.2782	145	0.2656	145
simple	lafleur3a	Yu-S3	150	0.2336	[0.068, 0.383]	1.7422	1.1739	0.2307	50	-0.0563	50	-0.123	50
simple	urtecho3c	LaFleur-3a	540	0.6745	[0.629, 0.716]	1.2409	0.8908	0.7393	180	0.0792	180	-0.0011	180
simple	urtecho3c	Urtecho-3c	1091	0.9362	[0.926, 0.945]	0.2403	0.3549	0.8918	364	0.4588	363	0.1231	364
simple	urtecho3c	Hossain-3d	435	0.5995	[0.537, 0.657]	16.2094	3.7338	0.0093	145	0.3031	145	0.2737	145
simple	urtecho3c	Yu-S3	150	0.8137	[0.741, 0.868]	1.8116	1.2279	0.7597	50	0.2096	50	0.083	50
simple	hossain3d	LaFleur-3a	540	0.7457	[0.710, 0.779]	25.6751	5.0021	0.7266	180	0.1666	180	0.1288	180
simple	hossain3d	Urtecho-3c	1091	0.6074	[0.575, 0.637]	26.6366	5.0116	0.4933	364	0.1744	363	0.0528	364
simple	hossain3d	Hossain-3d	435	0.78	[0.742, 0.814]	1.4011	0.9272	0.1838	145	0.3979	145	0.6031	145
simple	hossain3d	Yu-S3	150	0.6655	[0.569, 0.751]	10.8587	3.2082	0.4014	50	0.2606	50	0.1195	50
simple	yuS3	LaFleur-3a	540	0.358	[0.273, 0.438]	0.7149	0.6038	0.235	180	-0.0288	180	0.066	180
simple	yuS3	Urtecho-3c	1091	-0.0595	[-0.116, -0.004]	2.0149	1.1562	0.085	364	0.01	363	0.0537	364
simple	yuS3	Hossain-3d	435	0.3343	[0.253, 0.410]	20.8357	4.1924	-0.1697	145	0.0311	145	0.1169	145
simple	yuS3	Yu-S3	150	0.8966	[0.844, 0.929]	0.1973	0.3578	0.8877	50	0.2623	50	0.0495	50
evo2	lafleur3a	LaFleur-3a	540	0.8966	[0.873, 0.916]	0.1337	0.2643	0.8924	180	0.3028	180	0.0248	180
evo2	lafleur3a	Urtecho-3c	1091	0.4255	[0.364, 0.485]	2.3591	1.367	0.2288	364	0.074	363	-0.0087	364
evo2	lafleur3a	Hossain-3d	435	0.4668	[0.400, 0.528]	17.487	3.828	0.1352	145	0.0874	145	0.1564	145
evo2	lafleur3a	Yu-S3	150	0.5524	[0.453, 0.644]	0.7814	0.6688	0.4118	50	0.0733	50	-0.0801	50
evo2	urtecho3c	LaFleur-3a	540	0.5892	[0.533, 0.641]	1.1452	0.8694	0.4538	180	0.0709	180	0.1034	180
evo2	urtecho3c	Urtecho-3c	1091	0.9304	[0.919, 0.941]	0.2623	0.3676	0.8726	364	0.3714	363	0.0771	364
evo2	urtecho3c	Hossain-3d	435	0.4134	[0.345, 0.480]	23.9698	4.5931	-0.0678	145	0.3238	145	0.119	145
evo2	urtecho3c	Yu-S3	150	0.6743	[0.581, 0.756]	0.8238	0.7113	0.5704	50	0.1935	50	-0.0117	50
evo2	hossain3d	LaFleur-3a	540	0.7835	[0.731, 0.827]	13.3363	3.5884	0.7497	180	-0.0088	180	0.0704	180
evo2	hossain3d	Urtecho-3c	1091	0.4743	[0.426, 0.521]	23.0073	4.6299	0.441	364	0.0356	363	0.0615	364
evo2	hossain3d	Hossain-3d	435	0.6707	[0.616, 0.721]	1.9309	1.086	0.0735	145	0.2651	145	0.3557	145
evo2	hossain3d	Yu-S3	150	0.7137	[0.557, 0.814]	13.7059	3.6336	0.7965	50	0.0877	50	0.033	50
evo2	yuS3	LaFleur-3a	540	0.6463	[0.594, 0.694]	0.4362	0.5293	0.544	180	-0.002	180	-0.0673	180
evo2	yuS3	Urtecho-3c	1091	-0.0089	[-0.074, 0.058]	3.6143	1.6521	0.0714	364	-0.0578	363	-0.0294	364
evo2	yuS3	Hossain-3d	435	0.4271	[0.356, 0.496]	11.5514	3.0106	0.1139	145	0.1752	145	0.0651	145
evo2	yuS3	Yu-S3	150	0.9016	[0.852, 0.932]	0.1907	0.3539	0.9032	50	0.2568	50	0.1129	50
PromCalc	N/A	LaFleur-3a	540	0.8494	[0.822, 0.873]	76828295.62	5706.0737	0.8217	180	0.2687	180	-0.0083	180
PromCalc	N/A	Urtecho-3c	1091	0.6877	[0.645, 0.738]	58617981.7	4896.3092	0.5134	364	0.3028	363	0.0943	364
PromCalc	N/A	Hossain-3d	435	0.5621	[0.507, 0.616]	272636685.1	12147.2986	-0.1252	145	0.3408	145	0.2757	145
PromCalc	N/A	Yu-S3	150	0.8456	[0.768, 0.895]	25265882.79	4078.817	0.8629	50	0.2088	50	0.0679	50
translation	Kosuri	Kosuri	1206	0.7875	[0.764, 0.809]	3438461	1325.6659	0.6498	402	0.3891	402	0.4065	402
